# Supplementary material for: Global change scenarios trigger carry-over effects across life stages and generations of the intertidal limpet, Siphonaria australis
Source: PLoS One. 2018 Mar 21;13(3):e0194645. doi: 10.1371/journal.pone.0194645 (PMC5862487; doi:10.1371/journal.pone.0194645)
Supplement: S1 Dataset — (XLSX) [file pone.0194645.s001.xlsx]

## Sheet: Adult Survivorship
Treatment	Replicate Bucket	No. Survivors (of 10)
no stress	1	8
no stress	2	10
no stress	3	6
cu	1	9
cu	2	10
cu	3	6
temp/uv	1	8
temp/uv	2	8
temp/uv	3	6
temp/uv/cu	1	7
temp/uv/cu	2	6
temp/uv/cu	3	6

## Sheet: Embryo Viability
Adult Treatment	Egg Mass Treatment	Replicate (egg mass of treatment history)	No. Viable (of 50)
no stress	no stress	1	50
no stress	no stress	2	50
no stress	no stress	3	50
no stress	cu	1	35
no stress	cu	2	37
no stress	cu	3	0
no stress	temp/uv	1	40
no stress	temp/uv	2	39
no stress	temp/uv	3	37
no stress	temp/uv/cu	1	0
no stress	temp/uv/cu	2	0
no stress	temp/uv/cu	3	0
cu	no stress	1	38
cu	no stress	2	36
cu	no stress	3	39
cu	cu	1	0
cu	cu	2	26
cu	cu	3	27
cu	temp/uv	1	30
cu	temp/uv	2	31
cu	temp/uv	3	32
cu	temp/uv/cu	1	0
cu	temp/uv/cu	2	0
cu	temp/uv/cu	3	0
temp/uv	no stress	1	32
temp/uv	no stress	2	33
temp/uv	no stress	3	33
temp/uv	cu	1	0
temp/uv	cu	2	26
temp/uv	cu	3	24
temp/uv	temp/uv	1	29
temp/uv	temp/uv	2	30
temp/uv	temp/uv	3	28
temp/uv	temp/uv/cu	1	0
temp/uv	temp/uv/cu	2	0
temp/uv	temp/uv/cu	3	0
temp/uv/cu	no stress	1	26
temp/uv/cu	no stress	2	25
temp/uv/cu	no stress	3	27
temp/uv/cu	cu	1	0
temp/uv/cu	cu	2	0
temp/uv/cu	cu	3	0
temp/uv/cu	temp/uv	1	22
temp/uv/cu	temp/uv	2	20
temp/uv/cu	temp/uv	3	21
temp/uv/cu	temp/uv/cu	1	0
temp/uv/cu	temp/uv/cu	2	0
temp/uv/cu	temp/uv/cu	3	0

## Sheet: Larval Size
Adult Treatment	Egg Mass Treatment	Replicate Jar	size day 0 (µm)	size day 24 (µm)
no stress	no stress	1	140	160
no stress	no stress	1	140	160
no stress	no stress	1	140	170
no stress	no stress	1	140	170
no stress	no stress	1	140	170
no stress	no stress	1	140	170
no stress	no stress	1	140	170
no stress	no stress	1	140	180
no stress	no stress	1	140	180
no stress	no stress	1	140	180
no stress	no stress	1	140	180
no stress	no stress	1	140	180
no stress	no stress	1	140	180
no stress	no stress	1	140	190
no stress	no stress	1	140	190
no stress	no stress	1	140	190
no stress	no stress	1	140	190
no stress	no stress	1	140	190
no stress	no stress	1	140	210
no stress	no stress	1	150	210
no stress	no stress	1	150	210
no stress	no stress	1	150	220
no stress	no stress	1	150	220
no stress	no stress	1	150	220
no stress	no stress	1	150	220
no stress	no stress	1	150	230
no stress	no stress	1	150	230
no stress	no stress	1	150	230
no stress	no stress	1	150	230
no stress	no stress	1	150	230
no stress	no stress	2	130	160
no stress	no stress	2	130	170
no stress	no stress	2	140	170
no stress	no stress	2	140	170
no stress	no stress	2	140	180
no stress	no stress	2	140	180
no stress	no stress	2	140	180
no stress	no stress	2	140	180
no stress	no stress	2	140	190
no stress	no stress	2	140	190
no stress	no stress	2	140	190
no stress	no stress	2	140	190
no stress	no stress	2	140	190
no stress	no stress	2	140	190
no stress	no stress	2	140	190
no stress	no stress	2	140	190
no stress	no stress	2	140	200
no stress	no stress	2	140	200
no stress	no stress	2	140	200
no stress	no stress	2	140	200
no stress	no stress	2	150	210
no stress	no stress	2	150	210
no stress	no stress	2	150	210
no stress	no stress	2	150	220
no stress	no stress	2	150	230
no stress	no stress	2	150	230
no stress	no stress	2	150	230
no stress	no stress	2	150	230
no stress	no stress	2	150	230
no stress	no stress	2	150	230
no stress	no stress	3	130	160
no stress	no stress	3	140	160
no stress	no stress	3	140	170
no stress	no stress	3	140	170
no stress	no stress	3	140	170
no stress	no stress	3	140	170
no stress	no stress	3	140	170
no stress	no stress	3	140	190
no stress	no stress	3	140	190
no stress	no stress	3	140	190
no stress	no stress	3	140	190
no stress	no stress	3	140	190
no stress	no stress	3	140	190
no stress	no stress	3	140	200
no stress	no stress	3	140	200
no stress	no stress	3	140	210
no stress	no stress	3	140	210
no stress	no stress	3	140	220
no stress	no stress	3	140	220
no stress	no stress	3	140	220
no stress	no stress	3	140	220
no stress	no stress	3	140	220
no stress	no stress	3	140	220
no stress	no stress	3	150	220
no stress	no stress	3	150	220
no stress	no stress	3	150	220
no stress	no stress	3	150	230
no stress	no stress	3	150	230
no stress	no stress	3	150	230
no stress	no stress	3	150	230
no stress	cu	1	100	170
no stress	cu	1	100	170
no stress	cu	1	100	170
no stress	cu	1	100	180
no stress	cu	1	100	180
no stress	cu	1	110	180
no stress	cu	1	110	180
no stress	cu	1	110	180
no stress	cu	1	110	180
no stress	cu	1	120	180
no stress	cu	1	120	180
no stress	cu	1	120	180
no stress	cu	1	120	190
no stress	cu	1	120	190
no stress	cu	1	120	190
no stress	cu	1	120	190
no stress	cu	1	120	190
no stress	cu	1	120	190
no stress	cu	1	120	190
no stress	cu	1	120	200
no stress	cu	1	130	200
no stress	cu	1	130	210
no stress	cu	1	130	220
no stress	cu	1	130	220
no stress	cu	1	140	230
no stress	cu	1	140	230
no stress	cu	1	140	240
no stress	cu	1	140	240
no stress	cu	1	140	250
no stress	cu	1	140	250
no stress	cu	2	100	170
no stress	cu	2	100	170
no stress	cu	2	100	170
no stress	cu	2	110	170
no stress	cu	2	110	180
no stress	cu	2	110	180
no stress	cu	2	110	180
no stress	cu	2	110	180
no stress	cu	2	110	180
no stress	cu	2	120	180
no stress	cu	2	120	180
no stress	cu	2	120	190
no stress	cu	2	120	190
no stress	cu	2	120	190
no stress	cu	2	120	190
no stress	cu	2	120	190
no stress	cu	2	120	190
no stress	cu	2	130	200
no stress	cu	2	130	200
no stress	cu	2	130	210
no stress	cu	2	130	220
no stress	cu	2	140	220
no stress	cu	2	140	220
no stress	cu	2	140	220
no stress	cu	2	140	230
no stress	cu	2	140	230
no stress	cu	2	140	230
no stress	cu	2	140	230
no stress	cu	2	140	240
no stress	cu	2	140	250
no stress	temp/uv	1	130	170
no stress	temp/uv	1	130	180
no stress	temp/uv	1	140	180
no stress	temp/uv	1	140	180
no stress	temp/uv	1	140	180
no stress	temp/uv	1	140	180
no stress	temp/uv	1	140	190
no stress	temp/uv	1	140	200
no stress	temp/uv	1	140	200
no stress	temp/uv	1	140	200
no stress	temp/uv	1	140	200
no stress	temp/uv	1	140	200
no stress	temp/uv	1	140	200
no stress	temp/uv	1	140	200
no stress	temp/uv	1	150	200
no stress	temp/uv	1	150	200
no stress	temp/uv	1	150	210
no stress	temp/uv	1	150	210
no stress	temp/uv	1	150	220
no stress	temp/uv	1	150	220
no stress	temp/uv	1	150	220
no stress	temp/uv	1	150	220
no stress	temp/uv	1	150	220
no stress	temp/uv	1	150	230
no stress	temp/uv	1	150	230
no stress	temp/uv	1	150	230
no stress	temp/uv	1	150	230
no stress	temp/uv	1	150	230
no stress	temp/uv	1	150	240
no stress	temp/uv	1	150	240
no stress	temp/uv	2	130	170
no stress	temp/uv	2	130	170
no stress	temp/uv	2	130	170
no stress	temp/uv	2	130	170
no stress	temp/uv	2	130	170
no stress	temp/uv	2	140	170
no stress	temp/uv	2	140	170
no stress	temp/uv	2	140	190
no stress	temp/uv	2	140	190
no stress	temp/uv	2	140	190
no stress	temp/uv	2	140	190
no stress	temp/uv	2	140	190
no stress	temp/uv	2	140	190
no stress	temp/uv	2	150	190
no stress	temp/uv	2	150	190
no stress	temp/uv	2	150	190
no stress	temp/uv	2	150	190
no stress	temp/uv	2	150	190
no stress	temp/uv	2	150	190
no stress	temp/uv	2	150	190
no stress	temp/uv	2	150	190
no stress	temp/uv	2	150	190
no stress	temp/uv	2	150	200
no stress	temp/uv	2	150	200
no stress	temp/uv	2	150	210
no stress	temp/uv	2	150	220
no stress	temp/uv	2	150	230
no stress	temp/uv	2	150	240
no stress	temp/uv	2	150	240
no stress	temp/uv	2	150	240
no stress	temp/uv	3	130	170
no stress	temp/uv	3	140	170
no stress	temp/uv	3	140	170
no stress	temp/uv	3	140	180
no stress	temp/uv	3	140	180
no stress	temp/uv	3	140	180
no stress	temp/uv	3	140	180
no stress	temp/uv	3	140	190
no stress	temp/uv	3	140	190
no stress	temp/uv	3	140	190
no stress	temp/uv	3	140	190
no stress	temp/uv	3	140	190
no stress	temp/uv	3	140	190
no stress	temp/uv	3	150	190
no stress	temp/uv	3	150	200
no stress	temp/uv	3	150	200
no stress	temp/uv	3	150	200
no stress	temp/uv	3	150	210
no stress	temp/uv	3	150	210
no stress	temp/uv	3	150	210
no stress	temp/uv	3	150	210
no stress	temp/uv	3	150	220
no stress	temp/uv	3	150	220
no stress	temp/uv	3	150	220
no stress	temp/uv	3	150	220
no stress	temp/uv	3	150	240
no stress	temp/uv	3	150	240
no stress	temp/uv	3	150	240
no stress	temp/uv	3	150	240
no stress	temp/uv	3	150	240
cu	no stress	1	130	160
cu	no stress	1	130	160
cu	no stress	1	130	160
cu	no stress	1	130	170
cu	no stress	1	140	170
cu	no stress	1	140	180
cu	no stress	1	140	180
cu	no stress	1	140	180
cu	no stress	1	140	180
cu	no stress	1	140	190
cu	no stress	1	140	190
cu	no stress	1	140	190
cu	no stress	1	140	190
cu	no stress	1	140	190
cu	no stress	1	140	200
cu	no stress	1	140	200
cu	no stress	1	140	200
cu	no stress	1	140	200
cu	no stress	1	150	210
cu	no stress	1	150	210
cu	no stress	1	150	210
cu	no stress	1	150	210
cu	no stress	1	150	220
cu	no stress	1	150	220
cu	no stress	1	150	220
cu	no stress	1	150	220
cu	no stress	1	150	220
cu	no stress	1	150	230
cu	no stress	1	150	230
cu	no stress	1	150	230
cu	no stress	2	130	170
cu	no stress	2	130	170
cu	no stress	2	140	170
cu	no stress	2	140	180
cu	no stress	2	140	180
cu	no stress	2	140	180
cu	no stress	2	140	180
cu	no stress	2	140	190
cu	no stress	2	140	190
cu	no stress	2	140	190
cu	no stress	2	140	190
cu	no stress	2	140	190
cu	no stress	2	140	200
cu	no stress	2	140	200
cu	no stress	2	140	200
cu	no stress	2	140	200
cu	no stress	2	140	210
cu	no stress	2	140	210
cu	no stress	2	140	210
cu	no stress	2	140	210
cu	no stress	2	150	220
cu	no stress	2	150	220
cu	no stress	2	150	220
cu	no stress	2	150	220
cu	no stress	2	150	220
cu	no stress	2	150	220
cu	no stress	2	150	230
cu	no stress	2	150	230
cu	no stress	2	150	230
cu	no stress	2	150	230
cu	no stress	3	130	160
cu	no stress	3	130	160
cu	no stress	3	130	170
cu	no stress	3	130	170
cu	no stress	3	130	170
cu	no stress	3	130	170
cu	no stress	3	130	180
cu	no stress	3	140	180
cu	no stress	3	140	180
cu	no stress	3	140	180
cu	no stress	3	140	180
cu	no stress	3	140	190
cu	no stress	3	140	190
cu	no stress	3	140	190
cu	no stress	3	140	190
cu	no stress	3	140	190
cu	no stress	3	140	190
cu	no stress	3	140	190
cu	no stress	3	140	190
cu	no stress	3	140	200
cu	no stress	3	140	210
cu	no stress	3	140	220
cu	no stress	3	140	220
cu	no stress	3	140	220
cu	no stress	3	140	220
cu	no stress	3	150	220
cu	no stress	3	150	220
cu	no stress	3	150	220
cu	no stress	3	150	230
cu	no stress	3	150	230
cu	cu	2	130	150
cu	cu	2	130	160
cu	cu	2	130	160
cu	cu	2	130	160
cu	cu	2	140	160
cu	cu	2	140	160
cu	cu	2	140	170
cu	cu	2	140	170
cu	cu	2	140	170
cu	cu	2	140	170
cu	cu	2	140	170
cu	cu	2	140	170
cu	cu	2	140	170
cu	cu	2	140	170
cu	cu	2	150	180
cu	cu	2	150	180
cu	cu	2	150	180
cu	cu	2	150	180
cu	cu	2	150	180
cu	cu	2	150	180
cu	cu	2	150	190
cu	cu	2	150	190
cu	cu	2	150	190
cu	cu	2	150	190
cu	cu	2	150	190
cu	cu	2	150	190
cu	cu	2	150	190
cu	cu	2	150	190
cu	cu	2	150	190
cu	cu	2	150	190
cu	cu	3	130	150
cu	cu	3	130	150
cu	cu	3	130	150
cu	cu	3	130	160
cu	cu	3	130	160
cu	cu	3	130	160
cu	cu	3	130	160
cu	cu	3	140	160
cu	cu	3	140	160
cu	cu	3	140	160
cu	cu	3	140	170
cu	cu	3	140	170
cu	cu	3	150	170
cu	cu	3	150	180
cu	cu	3	150	180
cu	cu	3	150	180
cu	cu	3	150	180
cu	cu	3	150	190
cu	cu	3	150	190
cu	cu	3	150	190
cu	cu	3	150	190
cu	cu	3	150	190
cu	cu	3	150	190
cu	cu	3	150	190
cu	cu	3	150	190
cu	cu	3	150	190
cu	cu	3	150	190
cu	cu	3	150	190
cu	cu	3	150	190
cu	cu	3	150	190
cu	temp/uv	1	130	160
cu	temp/uv	1	130	160
cu	temp/uv	1	130	160
cu	temp/uv	1	130	160
cu	temp/uv	1	130	160
cu	temp/uv	1	130	170
cu	temp/uv	1	130	170
cu	temp/uv	1	130	170
cu	temp/uv	1	130	170
cu	temp/uv	1	140	170
cu	temp/uv	1	140	170
cu	temp/uv	1	140	170
cu	temp/uv	1	140	170
cu	temp/uv	1	140	170
cu	temp/uv	1	140	170
cu	temp/uv	1	140	180
cu	temp/uv	1	140	180
cu	temp/uv	1	140	180
cu	temp/uv	1	140	180
cu	temp/uv	1	140	190
cu	temp/uv	1	140	200
cu	temp/uv	1	140	200
cu	temp/uv	1	140	200
cu	temp/uv	1	140	200
cu	temp/uv	1	140	200
cu	temp/uv	1	140	210
cu	temp/uv	1	150	210
cu	temp/uv	1	150	220
cu	temp/uv	1	150	220
cu	temp/uv	1	150	230
cu	temp/uv	2	130	160
cu	temp/uv	2	130	160
cu	temp/uv	2	130	160
cu	temp/uv	2	130	160
cu	temp/uv	2	130	170
cu	temp/uv	2	140	170
cu	temp/uv	2	140	170
cu	temp/uv	2	140	170
cu	temp/uv	2	140	170
cu	temp/uv	2	140	170
cu	temp/uv	2	140	170
cu	temp/uv	2	140	170
cu	temp/uv	2	140	170
cu	temp/uv	2	140	170
cu	temp/uv	2	140	180
cu	temp/uv	2	140	190
cu	temp/uv	2	140	190
cu	temp/uv	2	140	190
cu	temp/uv	2	140	190
cu	temp/uv	2	140	190
cu	temp/uv	2	140	200
cu	temp/uv	2	140	200
cu	temp/uv	2	140	200
cu	temp/uv	2	140	200
cu	temp/uv	2	150	200
cu	temp/uv	2	150	200
cu	temp/uv	2	150	230
cu	temp/uv	2	150	230
cu	temp/uv	2	150	230
cu	temp/uv	2	150	230
cu	temp/uv	3	130	160
cu	temp/uv	3	130	170
cu	temp/uv	3	130	180
cu	temp/uv	3	130	180
cu	temp/uv	3	130	180
cu	temp/uv	3	130	180
cu	temp/uv	3	130	180
cu	temp/uv	3	130	190
cu	temp/uv	3	130	190
cu	temp/uv	3	130	190
cu	temp/uv	3	130	190
cu	temp/uv	3	130	200
cu	temp/uv	3	130	200
cu	temp/uv	3	130	200
cu	temp/uv	3	130	200
cu	temp/uv	3	130	200
cu	temp/uv	3	140	200
cu	temp/uv	3	140	210
cu	temp/uv	3	140	210
cu	temp/uv	3	140	210
cu	temp/uv	3	140	210
cu	temp/uv	3	140	210
cu	temp/uv	3	140	220
cu	temp/uv	3	140	220
cu	temp/uv	3	140	220
cu	temp/uv	3	140	220
cu	temp/uv	3	140	220
cu	temp/uv	3	140	230
cu	temp/uv	3	140	230
cu	temp/uv	3	150	230
temp/uv	no stress	1	140	160
temp/uv	no stress	1	140	170
temp/uv	no stress	1	140	190
temp/uv	no stress	1	140	190
temp/uv	no stress	1	140	190
temp/uv	no stress	1	140	190
temp/uv	no stress	1	150	200
temp/uv	no stress	1	150	200
temp/uv	no stress	1	150	200
temp/uv	no stress	1	150	200
temp/uv	no stress	1	150	200
temp/uv	no stress	1	150	220
temp/uv	no stress	1	150	220
temp/uv	no stress	1	150	230
temp/uv	no stress	1	150	230
temp/uv	no stress	1	150	230
temp/uv	no stress	1	150	230
temp/uv	no stress	1	150	230
temp/uv	no stress	1	150	230
temp/uv	no stress	1	150	230
temp/uv	no stress	1	150	230
temp/uv	no stress	1	150	240
temp/uv	no stress	1	150	240
temp/uv	no stress	1	150	250
temp/uv	no stress	1	150	250
temp/uv	no stress	1	150	250
temp/uv	no stress	1	150	250
temp/uv	no stress	1	150	250
temp/uv	no stress	1	160	250
temp/uv	no stress	1	160	250
temp/uv	no stress	2	140	160
temp/uv	no stress	2	140	160
temp/uv	no stress	2	150	170
temp/uv	no stress	2	150	170
temp/uv	no stress	2	150	170
temp/uv	no stress	2	150	200
temp/uv	no stress	2	150	200
temp/uv	no stress	2	150	200
temp/uv	no stress	2	150	200
temp/uv	no stress	2	150	210
temp/uv	no stress	2	150	210
temp/uv	no stress	2	150	210
temp/uv	no stress	2	150	210
temp/uv	no stress	2	150	220
temp/uv	no stress	2	150	220
temp/uv	no stress	2	150	220
temp/uv	no stress	2	150	220
temp/uv	no stress	2	150	220
temp/uv	no stress	2	150	220
temp/uv	no stress	2	150	230
temp/uv	no stress	2	150	230
temp/uv	no stress	2	150	230
temp/uv	no stress	2	150	230
temp/uv	no stress	2	150	240
temp/uv	no stress	2	150	240
temp/uv	no stress	2	160	250
temp/uv	no stress	2	160	250
temp/uv	no stress	2	160	250
temp/uv	no stress	2	160	250
temp/uv	no stress	2	160	250
temp/uv	no stress	3	140	160
temp/uv	no stress	3	140	160
temp/uv	no stress	3	140	180
temp/uv	no stress	3	140	180
temp/uv	no stress	3	140	180
temp/uv	no stress	3	140	180
temp/uv	no stress	3	150	180
temp/uv	no stress	3	150	210
temp/uv	no stress	3	150	210
temp/uv	no stress	3	150	210
temp/uv	no stress	3	150	210
temp/uv	no stress	3	150	210
temp/uv	no stress	3	150	210
temp/uv	no stress	3	150	210
temp/uv	no stress	3	150	210
temp/uv	no stress	3	150	210
temp/uv	no stress	3	150	220
temp/uv	no stress	3	150	220
temp/uv	no stress	3	150	220
temp/uv	no stress	3	150	220
temp/uv	no stress	3	150	220
temp/uv	no stress	3	150	230
temp/uv	no stress	3	150	230
temp/uv	no stress	3	160	230
temp/uv	no stress	3	160	240
temp/uv	no stress	3	160	240
temp/uv	no stress	3	160	250
temp/uv	no stress	3	160	250
temp/uv	no stress	3	160	250
temp/uv	no stress	3	160	260
temp/uv	cu	2	130	160
temp/uv	cu	2	130	160
temp/uv	cu	2	130	160
temp/uv	cu	2	130	160
temp/uv	cu	2	130	160
temp/uv	cu	2	130	170
temp/uv	cu	2	140	170
temp/uv	cu	2	140	170
temp/uv	cu	2	140	170
temp/uv	cu	2	140	170
temp/uv	cu	2	140	180
temp/uv	cu	2	140	180
temp/uv	cu	2	140	180
temp/uv	cu	2	140	180
temp/uv	cu	2	140	180
temp/uv	cu	2	140	180
temp/uv	cu	2	140	180
temp/uv	cu	2	140	180
temp/uv	cu	2	150	180
temp/uv	cu	2	150	180
temp/uv	cu	2	150	180
temp/uv	cu	2	150	180
temp/uv	cu	2	150	190
temp/uv	cu	2	150	190
temp/uv	cu	2	150	190
temp/uv	cu	2	150	190
temp/uv	cu	2	150	190
temp/uv	cu	2	150	190
temp/uv	cu	2	150	230
temp/uv	cu	2	150	230
temp/uv	cu	3	130	160
temp/uv	cu	3	130	160
temp/uv	cu	3	130	170
temp/uv	cu	3	130	170
temp/uv	cu	3	130	170
temp/uv	cu	3	130	170
temp/uv	cu	3	130	180
temp/uv	cu	3	130	180
temp/uv	cu	3	130	180
temp/uv	cu	3	140	180
temp/uv	cu	3	140	180
temp/uv	cu	3	140	180
temp/uv	cu	3	140	180
temp/uv	cu	3	140	180
temp/uv	cu	3	140	180
temp/uv	cu	3	140	180
temp/uv	cu	3	140	190
temp/uv	cu	3	140	190
temp/uv	cu	3	140	190
temp/uv	cu	3	140	190
temp/uv	cu	3	150	190
temp/uv	cu	3	150	190
temp/uv	cu	3	150	190
temp/uv	cu	3	150	200
temp/uv	cu	3	150	210
temp/uv	cu	3	150	210
temp/uv	cu	3	150	210
temp/uv	cu	3	150	220
temp/uv	cu	3	150	220
temp/uv	cu	3	150	230
temp/uv	temp/uv	1	110	160
temp/uv	temp/uv	1	110	160
temp/uv	temp/uv	1	110	160
temp/uv	temp/uv	1	110	160
temp/uv	temp/uv	1	120	170
temp/uv	temp/uv	1	120	170
temp/uv	temp/uv	1	120	170
temp/uv	temp/uv	1	130	170
temp/uv	temp/uv	1	130	170
temp/uv	temp/uv	1	130	180
temp/uv	temp/uv	1	130	180
temp/uv	temp/uv	1	130	190
temp/uv	temp/uv	1	140	190
temp/uv	temp/uv	1	140	190
temp/uv	temp/uv	1	140	190
temp/uv	temp/uv	1	140	190
temp/uv	temp/uv	1	140	190
temp/uv	temp/uv	1	140	190
temp/uv	temp/uv	1	140	190
temp/uv	temp/uv	1	140	200
temp/uv	temp/uv	1	140	200
temp/uv	temp/uv	1	140	200
temp/uv	temp/uv	1	140	210
temp/uv	temp/uv	1	140	210
temp/uv	temp/uv	1	140	210
temp/uv	temp/uv	1	140	210
temp/uv	temp/uv	1	140	210
temp/uv	temp/uv	1	140	210
temp/uv	temp/uv	1	140	220
temp/uv	temp/uv	1	140	220
temp/uv	temp/uv	2	110	160
temp/uv	temp/uv	2	110	170
temp/uv	temp/uv	2	110	170
temp/uv	temp/uv	2	120	170
temp/uv	temp/uv	2	120	170
temp/uv	temp/uv	2	120	170
temp/uv	temp/uv	2	120	170
temp/uv	temp/uv	2	120	180
temp/uv	temp/uv	2	120	180
temp/uv	temp/uv	2	130	180
temp/uv	temp/uv	2	130	180
temp/uv	temp/uv	2	130	180
temp/uv	temp/uv	2	130	180
temp/uv	temp/uv	2	130	180
temp/uv	temp/uv	2	130	180
temp/uv	temp/uv	2	130	200
temp/uv	temp/uv	2	130	200
temp/uv	temp/uv	2	140	200
temp/uv	temp/uv	2	140	200
temp/uv	temp/uv	2	140	200
temp/uv	temp/uv	2	140	200
temp/uv	temp/uv	2	140	200
temp/uv	temp/uv	2	140	200
temp/uv	temp/uv	2	140	200
temp/uv	temp/uv	2	140	200
temp/uv	temp/uv	2	140	200
temp/uv	temp/uv	2	140	200
temp/uv	temp/uv	2	140	220
temp/uv	temp/uv	2	140	220
temp/uv	temp/uv	2	140	220
temp/uv	temp/uv	3	110	160
temp/uv	temp/uv	3	110	170
temp/uv	temp/uv	3	110	180
temp/uv	temp/uv	3	110	180
temp/uv	temp/uv	3	110	180
temp/uv	temp/uv	3	110	180
temp/uv	temp/uv	3	120	180
temp/uv	temp/uv	3	120	190
temp/uv	temp/uv	3	120	190
temp/uv	temp/uv	3	120	190
temp/uv	temp/uv	3	120	190
temp/uv	temp/uv	3	130	190
temp/uv	temp/uv	3	130	190
temp/uv	temp/uv	3	130	190
temp/uv	temp/uv	3	130	190
temp/uv	temp/uv	3	130	190
temp/uv	temp/uv	3	130	200
temp/uv	temp/uv	3	140	200
temp/uv	temp/uv	3	140	200
temp/uv	temp/uv	3	140	200
temp/uv	temp/uv	3	140	200
temp/uv	temp/uv	3	140	210
temp/uv	temp/uv	3	140	210
temp/uv	temp/uv	3	140	210
temp/uv	temp/uv	3	140	210
temp/uv	temp/uv	3	140	210
temp/uv	temp/uv	3	140	220
temp/uv	temp/uv	3	140	220
temp/uv	temp/uv	3	140	220
temp/uv	temp/uv	3	140	220
temp/uv/cu	no stress	1	130	150
temp/uv/cu	no stress	1	130	180
temp/uv/cu	no stress	1	130	180
temp/uv/cu	no stress	1	130	180
temp/uv/cu	no stress	1	130	180
temp/uv/cu	no stress	1	130	180
temp/uv/cu	no stress	1	130	180
temp/uv/cu	no stress	1	140	180
temp/uv/cu	no stress	1	140	180
temp/uv/cu	no stress	1	140	180
temp/uv/cu	no stress	1	140	180
temp/uv/cu	no stress	1	140	180
temp/uv/cu	no stress	1	140	180
temp/uv/cu	no stress	1	140	180
temp/uv/cu	no stress	1	140	200
temp/uv/cu	no stress	1	140	200
temp/uv/cu	no stress	1	140	200
temp/uv/cu	no stress	1	140	200
temp/uv/cu	no stress	1	140	200
temp/uv/cu	no stress	1	140	210
temp/uv/cu	no stress	1	140	210
temp/uv/cu	no stress	1	140	210
temp/uv/cu	no stress	1	150	210
temp/uv/cu	no stress	1	150	220
temp/uv/cu	no stress	1	150	220
temp/uv/cu	no stress	1	150	220
temp/uv/cu	no stress	1	150	220
temp/uv/cu	no stress	1	150	230
temp/uv/cu	no stress	1	150	230
temp/uv/cu	no stress	1	150	230
temp/uv/cu	no stress	2	130	150
temp/uv/cu	no stress	2	130	150
temp/uv/cu	no stress	2	130	150
temp/uv/cu	no stress	2	130	150
temp/uv/cu	no stress	2	130	180
temp/uv/cu	no stress	2	130	180
temp/uv/cu	no stress	2	130	180
temp/uv/cu	no stress	2	130	180
temp/uv/cu	no stress	2	130	180
temp/uv/cu	no stress	2	130	200
temp/uv/cu	no stress	2	140	200
temp/uv/cu	no stress	2	140	200
temp/uv/cu	no stress	2	140	200
temp/uv/cu	no stress	2	140	200
temp/uv/cu	no stress	2	140	200
temp/uv/cu	no stress	2	140	220
temp/uv/cu	no stress	2	140	220
temp/uv/cu	no stress	2	140	220
temp/uv/cu	no stress	2	140	220
temp/uv/cu	no stress	2	140	220
temp/uv/cu	no stress	2	140	220
temp/uv/cu	no stress	2	140	220
temp/uv/cu	no stress	2	140	230
temp/uv/cu	no stress	2	150	230
temp/uv/cu	no stress	2	150	230
temp/uv/cu	no stress	2	150	230
temp/uv/cu	no stress	2	150	230
temp/uv/cu	no stress	2	150	230
temp/uv/cu	no stress	2	150	230
temp/uv/cu	no stress	2	150	230
temp/uv/cu	no stress	3	130	160
temp/uv/cu	no stress	3	130	170
temp/uv/cu	no stress	3	140	170
temp/uv/cu	no stress	3	140	170
temp/uv/cu	no stress	3	140	170
temp/uv/cu	no stress	3	140	190
temp/uv/cu	no stress	3	140	190
temp/uv/cu	no stress	3	140	190
temp/uv/cu	no stress	3	140	190
temp/uv/cu	no stress	3	140	190
temp/uv/cu	no stress	3	140	190
temp/uv/cu	no stress	3	140	190
temp/uv/cu	no stress	3	140	200
temp/uv/cu	no stress	3	140	200
temp/uv/cu	no stress	3	140	200
temp/uv/cu	no stress	3	140	200
temp/uv/cu	no stress	3	140	200
temp/uv/cu	no stress	3	140	200
temp/uv/cu	no stress	3	140	210
temp/uv/cu	no stress	3	140	210
temp/uv/cu	no stress	3	140	210
temp/uv/cu	no stress	3	140	210
temp/uv/cu	no stress	3	140	210
temp/uv/cu	no stress	3	140	220
temp/uv/cu	no stress	3	140	220
temp/uv/cu	no stress	3	140	230
temp/uv/cu	no stress	3	140	230
temp/uv/cu	no stress	3	140	230
temp/uv/cu	no stress	3	140	230
temp/uv/cu	no stress	3	140	230
temp/uv/cu	temp/uv	1	130	160
temp/uv/cu	temp/uv	1	130	160
temp/uv/cu	temp/uv	1	130	170
temp/uv/cu	temp/uv	1	130	170
temp/uv/cu	temp/uv	1	130	170
temp/uv/cu	temp/uv	1	130	170
temp/uv/cu	temp/uv	1	130	170
temp/uv/cu	temp/uv	1	130	170
temp/uv/cu	temp/uv	1	140	170
temp/uv/cu	temp/uv	1	140	180
temp/uv/cu	temp/uv	1	140	180
temp/uv/cu	temp/uv	1	140	180
temp/uv/cu	temp/uv	1	140	180
temp/uv/cu	temp/uv	1	140	180
temp/uv/cu	temp/uv	1	140	180
temp/uv/cu	temp/uv	1	140	180
temp/uv/cu	temp/uv	1	140	190
temp/uv/cu	temp/uv	1	140	190
temp/uv/cu	temp/uv	1	140	190
temp/uv/cu	temp/uv	1	140	190
temp/uv/cu	temp/uv	1	140	200
temp/uv/cu	temp/uv	1	140	200
temp/uv/cu	temp/uv	1	140	200
temp/uv/cu	temp/uv	1	140	200
temp/uv/cu	temp/uv	1	140	200
temp/uv/cu	temp/uv	1	140	210
temp/uv/cu	temp/uv	1	140	210
temp/uv/cu	temp/uv	1	140	210
temp/uv/cu	temp/uv	1	140	220
temp/uv/cu	temp/uv	1	140	220
temp/uv/cu	temp/uv	2	130	170
temp/uv/cu	temp/uv	2	130	170
temp/uv/cu	temp/uv	2	130	170
temp/uv/cu	temp/uv	2	130	170
temp/uv/cu	temp/uv	2	130	180
temp/uv/cu	temp/uv	2	130	180
temp/uv/cu	temp/uv	2	130	180
temp/uv/cu	temp/uv	2	130	180
temp/uv/cu	temp/uv	2	130	180
temp/uv/cu	temp/uv	2	130	180
temp/uv/cu	temp/uv	2	130	180
temp/uv/cu	temp/uv	2	130	180
temp/uv/cu	temp/uv	2	140	180
temp/uv/cu	temp/uv	2	140	180
temp/uv/cu	temp/uv	2	140	180
temp/uv/cu	temp/uv	2	140	180
temp/uv/cu	temp/uv	2	140	190
temp/uv/cu	temp/uv	2	140	190
temp/uv/cu	temp/uv	2	140	190
temp/uv/cu	temp/uv	2	140	200
temp/uv/cu	temp/uv	2	140	200
temp/uv/cu	temp/uv	2	140	200
temp/uv/cu	temp/uv	2	140	210
temp/uv/cu	temp/uv	2	140	210
temp/uv/cu	temp/uv	2	140	210
temp/uv/cu	temp/uv	2	140	220
temp/uv/cu	temp/uv	2	140	220
temp/uv/cu	temp/uv	2	150	220
temp/uv/cu	temp/uv	2	150	220
temp/uv/cu	temp/uv	2	150	220
temp/uv/cu	temp/uv	3	130	160
temp/uv/cu	temp/uv	3	130	160
temp/uv/cu	temp/uv	3	130	170
temp/uv/cu	temp/uv	3	130	170
temp/uv/cu	temp/uv	3	130	170
temp/uv/cu	temp/uv	3	130	170
temp/uv/cu	temp/uv	3	130	170
temp/uv/cu	temp/uv	3	130	170
temp/uv/cu	temp/uv	3	130	170
temp/uv/cu	temp/uv	3	140	170
temp/uv/cu	temp/uv	3	140	170
temp/uv/cu	temp/uv	3	140	180
temp/uv/cu	temp/uv	3	140	180
temp/uv/cu	temp/uv	3	140	180
temp/uv/cu	temp/uv	3	140	180
temp/uv/cu	temp/uv	3	140	180
temp/uv/cu	temp/uv	3	140	180
temp/uv/cu	temp/uv	3	140	180
temp/uv/cu	temp/uv	3	140	190
temp/uv/cu	temp/uv	3	140	190
temp/uv/cu	temp/uv	3	140	190
temp/uv/cu	temp/uv	3	140	210
temp/uv/cu	temp/uv	3	140	210
temp/uv/cu	temp/uv	3	140	210
temp/uv/cu	temp/uv	3	140	210
temp/uv/cu	temp/uv	3	140	210
temp/uv/cu	temp/uv	3	140	220
temp/uv/cu	temp/uv	3	140	220
temp/uv/cu	temp/uv	3	140	220
temp/uv/cu	temp/uv	3	140	220

## Sheet: hatching time
Adult Treatment	Egg Mass Treatment	Replicate Egg Mass	No. days (lay to hatch)
no stress	no stress	1	8
no stress	no stress	2	6
no stress	no stress	3	9
no stress	cu	1	6
no stress	cu	2	6
no stress	cu	3	did not hatch
no stress	cu	1	10
no stress	cu	2	9
no stress	cu	3	7
no stress	cu	1	did not hatch
no stress	cu	2	did not hatch
no stress	cu	3	did not hatch
cu	no stress	1	9
cu	no stress	2	9
cu	no stress	3	8
cu	cu	1	did not hatch
cu	cu	2	8
cu	cu	3	8
cu	temp/uv	1	8
cu	temp/uv	2	5
cu	temp/uv	3	8
cu	temp/uv/cu	1	did not hatch
cu	temp/uv/cu	2	did not hatch
cu	temp/uv/cu	3	did not hatch
temp/uv	no stress	1	6
temp/uv	no stress	2	7
temp/uv	no stress	3	8
temp/uv	cu	1	did not hatch
temp/uv	cu	2	8
temp/uv	cu	3	7
temp/uv	temp/uv	1	9
temp/uv	temp/uv	2	8
temp/uv	temp/uv	3	9
temp/uv	temp/uv/cu	1	did not hatch
temp/uv	temp/uv/cu	2	did not hatch
temp/uv	temp/uv/cu	3	did not hatch
temp/uv/cu	no stress	1	8
temp/uv/cu	no stress	2	8
temp/uv/cu	no stress	3	9
temp/uv/cu	cu	1	did not hatch
temp/uv/cu	cu	2	did not hatch
temp/uv/cu	cu	3	did not hatch
temp/uv/cu	temp/uv	1	4
temp/uv/cu	temp/uv	2	8
temp/uv/cu	temp/uv	3	9
temp/uv/cu	temp/uv/cu	1	did not hatch
temp/uv/cu	temp/uv/cu	2	did not hatch
temp/uv/cu	temp/uv/cu	3	did not hatch
